# Supplementary material for: Comparative Analysis of Saccharification Characteristics of Different Type Sweetpotato Cultivars
Source: Foods. 2023 Oct 15;12(20):3785. doi: 10.3390/foods12203785 (PMC10606501; doi:10.3390/foods12203785)
Supplement: Supplementary file 1 [file foods-12-03785-s001.zip]

Archive with 1 entries (1 files):
- foods-2605442-supplementary.pdf
